# Supplementary material for: Determinants of neonatal mortality in rural India, 2007–2008
Source: PeerJ. 2013 May 28;1:e75. doi: 10.7717/peerj.75 (PMC3669267; doi:10.7717/peerj.75)
Supplement: Supplemental Information 1 [file peerj-01-75-s001.zip]

Archive with 1 entries (1 files):
- Stata dataset.dta
